# Supplementary material for: AI-Augmented Fundus Disease Screening by Non-Ophthalmologist Physicians: A Paired Before–After Study
Source: Bioengineering (Basel). 2025 Nov 27;12(12):1304. doi: 10.3390/bioengineering12121304 (PMC12729758; doi:10.3390/bioengineering12121304)
Supplement: Supplementary file 1 [file bioengineering-12-01304-s001.zip]

Archive with 1 entries (1 files):
- bioengineering-3927755-supplementary.pdf
